# Supplementary material for: Differential Kat3 Usage Orchestrates the Integration of Cellular Metabolism with Differentiation
Source: Cancers (Basel). 2021 Nov 23;13(23):5884. doi: 10.3390/cancers13235884 (PMC8656857; doi:10.3390/cancers13235884)
Supplement: Supplementary file 1 [file cancers-13-05884-s001.zip]

Archive with 1 entries (1 files):
- cancers-1435597-supplementary.pdf
